# Supplementary material for: Patterns of self-harm presentations at a Tertiary Urban Hospital in Kenya: A retrospective 5-year study (2018–2022)
Source: PLoS One. 2025 Jan 27;20(1):e0317981. doi: 10.1371/journal.pone.0317981 (PMC11771914; doi:10.1371/journal.pone.0317981)
Supplement: S1 Table — (XLSX) [file pone.0317981.s001.xlsx]

## Sheet: Sheet1
Number	Age	Gender	Location	Religion	Occupation	Education Level	Marital Status	Past Psychiatric Diagnosis
150	>45	Female	Emergency	Muslim	Business / Self Emp / Emply	College	Other	No
38	36--45	Female	Emergency	Christian	Business / Self Emp / Emply	College	Other	No
45	>45	Male	Outpatient	Christian	Business / Self Emp / Emply	College	Other	No
58	26--35	Male	Outpatient	Christian	Business / Self Emp / Emply	College	Married	yes
213	26--35	Female	Emergency	Christian	Business / Self Emp / Emply	College	Married	No
318	26--35	Male	Emergency	Christian	Business / Self Emp / Emply	College	Married	Yes
122	26--35	Female	Outpatient	Christian	Business / Self Emp / Emply	College	Married	yes
130	26--35	Female	Outpatient	Christian	Business / Self Emp / Emply	College	Married	No
131	26--35	Female	Emergency	Christian	Business / Self Emp / Emply	College	Married	No
54	26--35	Male	Emergency	Christian	Business / Self Emp / Emply	College	Married	yes
154	26--35	Female	Emergency	Christian	Business / Self Emp / Emply	College	Married	Yes
330	36--45	Female	Emergency	Christian	Business / Self Emp / Emply	College	Married	Yes
212	36--45	Female	Outpatient	Christian	Business / Self Emp / Emply	College	Married	yes
25	36--45	Female	Outpatient	Christian	Business / Self Emp / Emply	College	Married	Yes
59	36--45	Male	Outpatient	Christian	Business / Self Emp / Emply	College	Married	No
151	36--45	Female	Outpatient	Christian	Business / Self Emp / Emply	College	Married	No
236	36--45	Female	Outpatient	Christian	Business / Self Emp / Emply	College	Married	No
89	36--45	Male	Emergency	Christian	Business / Self Emp / Emply	College	Married	Yes
15	36--45	Male	Emergency	Christian	Business / Self Emp / Emply	College	Married	No
36	36--45	Female	Emergency	Christian	Business / Self Emp / Emply	College	Married	yes
232	>45	Male	Emergency	Christian	Business / Self Emp / Emply	College	Married	Yes
69	>45	Male	Emergency	Christian	Business / Self Emp / Emply	College	Married	Yes
223	>45	Male	Outpatient	Christian	Business / Self Emp / Emply	College	Married	yes
317	26--35	Male	Emergency	Other	Business / Self Emp / Emply	College	Married	Yes
164	>45	Male	Outpatient	Other	Business / Self Emp / Emply	College	Married	No
268	26--35	Female	Outpatient	Christian	Business / Self Emp / Emply	College	Single	yes
189	26--35	Female	Emergency	Christian	Business / Self Emp / Emply	College	Single	Yes
57	36--45	Female	Emergency	Christian	Business / Self Emp / Emply	College	Single	Yes
16	36--45	Female	Emergency	Christian	Business / Self Emp / Emply	College	Single	Yes
76	>45	Female	Outpatient	Christian	Business / Self Emp / Emply	College	Single	Yes
266	26--35	Male	Outpatient	Christian	Business / Self Emp / Emply	College	Other	yes
230	26--35	Female	Emergency	Christian	Business / Self Emp / Emply	College	Other	Yes
310	>45	Female	Emergency	Christian	Business / Self Emp / Emply	College	Other	yes
237	36--45	Female	Outpatient	Other	Business / Self Emp / Emply	College	Married	Yes
67	26--35	Female	Emergency	Christian	Business / Self Emp / Emply	College	Married	No
115	26--35	Female	Outpatient	Christian	Business / Self Emp / Emply	College	Married	No
348	26--35	Female	Outpatient	Christian	Business / Self Emp / Emply	College	Married	No
24	26--35	Female	Emergency	Christian	Business / Self Emp / Emply	College	Married	Yes
247	26--35	Female	Outpatient	Christian	Business / Self Emp / Emply	College	Married	No
42	26--35	Female	Outpatient	Christian	Business / Self Emp / Emply	College	Married	Yes
298	26--35	Male	Outpatient	Christian	Business / Self Emp / Emply	College	Married	yes
62	26--35	Female	Emergency	Christian	Business / Self Emp / Emply	College	Married	yes
256	26--35	Female	Outpatient	Christian	Business / Self Emp / Emply	College	Married	yes
257	26--35	Female	Outpatient	Christian	Business / Self Emp / Emply	College	Married	yes
285	26--35	Male	Outpatient	Christian	Business / Self Emp / Emply	College	Married	Yes
208	26--35	Female	Outpatient	Christian	Business / Self Emp / Emply	College	Married	Yes
352	26--35	female	Outpatient	Christian	Business / Self Emp / Emply	College	Married	No
5	26--35	Female	Outpatient	Christian	Business / Self Emp / Emply	College	Married	Yes
90	26--35	Female	Outpatient	Christian	Business / Self Emp / Emply	College	Married	No
229	26--35	Female	Outpatient	Christian	Business / Self Emp / Emply	College	Married	yes
315	26--35	Female	Outpatient	Christian	Business / Self Emp / Emply	College	Married	No
336	26--35	Female	Outpatient	Christian	Business / Self Emp / Emply	College	Married	Yes
346	26--35	Female	Outpatient	Christian	Business / Self Emp / Emply	College	Married	No
350	26--35	male	Outpatient	Christian	Business / Self Emp / Emply	College	Married	yes
144	26--35	Male	Outpatient	Christian	Business / Self Emp / Emply	College	Married	Yes
166	26--35	Male	Outpatient	Christian	Business / Self Emp / Emply	College	Married	yes
226	26--35	Female	Outpatient	Christian	Business / Self Emp / Emply	College	Married	No
60	26--35	Male	Emergency	Christian	Business / Self Emp / Emply	College	Married	No
80	26--35	Female	Outpatient	Christian	Business / Self Emp / Emply	College	Married	Yes
39	36--45	Female	Outpatient	Christian	Business / Self Emp / Emply	College	Married	No
37	36--45	Female	Emergency	Christian	Business / Self Emp / Emply	College	Married	yes
133	36--45	Female	Emergency	Christian	Business / Self Emp / Emply	College	Married	No
132	36--45	Male	Outpatient	Christian	Business / Self Emp / Emply	College	Married	No
217	36--45	Male	Outpatient	Christian	Business / Self Emp / Emply	College	Married	yes
82	36--45	Female	Emergency	Christian	Business / Self Emp / Emply	College	Married	No
35	36--45	Male	Outpatient	Christian	Business / Self Emp / Emply	College	Married	No
92	36--45	Female	Emergency	Christian	Business / Self Emp / Emply	College	Married	Yes
126	36--45	Female	Outpatient	Christian	Business / Self Emp / Emply	College	Married	No
147	36--45	Female	Outpatient	Christian	Business / Self Emp / Emply	College	Married	No
270	36--45	Female	Emergency	Christian	Business / Self Emp / Emply	College	Married	yes
204	36--45	Female	Outpatient	Christian	Business / Self Emp / Emply	College	Married	No
186	36--45	Female	Outpatient	Christian	Business / Self Emp / Emply	College	Married	No
202	36--45	Female	Outpatient	Christian	Business / Self Emp / Emply	College	Married	Yes
31	36--45	Male	Outpatient	Christian	Business / Self Emp / Emply	College	Married	No
137	36--45	Female	Outpatient	Christian	Business / Self Emp / Emply	College	Married	Yes
30	36--45	Female	Emergency	Christian	Business / Self Emp / Emply	College	Married	No
252	36--45	Female	Outpatient	Christian	Business / Self Emp / Emply	College	Married	No
277	36--45	Male	Outpatient	Christian	Business / Self Emp / Emply	College	Married	Yes
337	36--45	Female	Outpatient	Christian	Business / Self Emp / Emply	College	Married	Yes
14	>45	Female	Emergency	Christian	Business / Self Emp / Emply	College	Married	Yes
274	>45	Female	Outpatient	Christian	Business / Self Emp / Emply	College	Married	Yes
40	>45	Female	Outpatient	Christian	Business / Self Emp / Emply	College	Married	Yes
26	>45	Male	Emergency	Christian	Business / Self Emp / Emply	College	Married	No
324	>45	Male	Emergency	Christian	Business / Self Emp / Emply	College	Married	No
339	>45	Male	Outpatient	Christian	Business / Self Emp / Emply	College	Married	No
83	>45	Female	Outpatient	Christian	Business / Self Emp / Emply	College	Married	Yes
209	>45	Female	Outpatient	Christian	Business / Self Emp / Emply	College	Married	Yes
289	>45	Male	Emergency	Christian	Business / Self Emp / Emply	College	Married	Yes
254	>45	Male	Emergency	Christian	Business / Self Emp / Emply	College	Married	Yes
27	>45	Male	Outpatient	Christian	Business / Self Emp / Emply	College	Married	No
185	>45	Male	Outpatient	Christian	Business / Self Emp / Emply	College	Married	Yes
297	>45	Female	Outpatient	Christian	Business / Self Emp / Emply	College	Married	Yes
110	>45	Male	Outpatient	Christian	Business / Self Emp / Emply	College	Married	Yes
269	>45	Male	Emergency	Christian	Business / Self Emp / Emply	College	Married	yes
308	>45	Male	Emergency	Christian	Business / Self Emp / Emply	College	Married	yes
227	>45	Female	Outpatient	Christian	Business / Self Emp / Emply	College	Married	yes
290	>45	Female	Outpatient	Christian	Business / Self Emp / Emply	College	Married	Yes
61	>45	Male	Emergency	Christian	Business / Self Emp / Emply	College	Married	Yes
340	>45	Male	Outpatient	Christian	Business / Self Emp / Emply	College	Married	Yes
353	>45	male	Outpatient	Christian	Business / Self Emp / Emply	College	Married	yes
187	>45	Female	Outpatient	Christian	Business / Self Emp / Emply	College	Married	Yes
216	>45	Male	Outpatient	Christian	Business / Self Emp / Emply	College	Married	No
10	>45	Female	Outpatient	Christian	Business / Self Emp / Emply	College	Married	Yes
75	>45	Male	Outpatient	Christian	Business / Self Emp / Emply	College	Married	No
145	36--45	Female	Emergency	Other	Business / Self Emp / Emply	College	Married	Yes
41	>45	Male	Outpatient	Other	Business / Self Emp / Emply	College	Married	Yes
335	>45	Male	Outpatient	Other	Business / Self Emp / Emply	College	Married	Yes
53	26--35	Male	Emergency	Muslim	Business / Self Emp / Emply	College	Married	Yes
215	26--35	Female	Outpatient	Muslim	Business / Self Emp / Emply	College	Married	yes
253	36--45	Male	Outpatient	Muslim	Business / Self Emp / Emply	College	Married	Yes
283	>45	Male	Outpatient	Muslim	Business / Self Emp / Emply	College	Married	Yes
238	>45	Female	Outpatient	Muslim	Business / Self Emp / Emply	College	Married	Yes
135	26--35	Male	Outpatient	Other	Business / Self Emp / Emply	College	Married	Yes
157	36--45	Female	Outpatient	Other	Business / Self Emp / Emply	College	Married	No
210	36--45	Female	Outpatient	Other	Business / Self Emp / Emply	College	Married	yes
177	36--45	Female	Emergency	Other	Business / Self Emp / Emply	College	Married	No
94	>45	Male	Outpatient	Other	Business / Self Emp / Emply	College	Married	Yes
203	>45	Male	Outpatient	Other	Business / Self Emp / Emply	College	Married	Yes
188	26--35	Male	Outpatient	Christian	Business / Self Emp / Emply	College	Other	No
197	26--35	Female	Outpatient	Christian	Business / Self Emp / Emply	College	Other	Yes
240	>45	Male	Outpatient	Christian	Business / Self Emp / Emply	College	Other	Yes
180	36--45	Female	Outpatient	Muslim	Business / Self Emp / Emply	College	Other	No
104	26--35	Male	Emergency	Other	Business / Self Emp / Emply	College	Other	No
138	26--35	Male	Outpatient	Christian	Business / Self Emp / Emply	College	Other	Yes
341	26--35	Female	Outpatient	Christian	Business / Self Emp / Emply	College	Other	No
96	26--35	Female	Emergency	Christian	Business / Self Emp / Emply	College	Other	No
301	36--45	Male	Emergency	Christian	Business / Self Emp / Emply	College	Other	yes
262	36--45	Male	Outpatient	Christian	Business / Self Emp / Emply	College	Other	yes
282	>45	Female	Outpatient	Christian	Business / Self Emp / Emply	College	Other	Yes
71	>45	Female	Emergency	Christian	Business / Self Emp / Emply	College	Other	Yes
273	26--35	Female	Outpatient	Christian	Business / Self Emp / Emply	College	Other	Yes
32	18--25	Male	Outpatient	Other	Business / Self Emp / Emply	College	Single	Yes
311	18--25	Female	Outpatient	Christian	Business / Self Emp / Emply	College	Single	yes
234	18--25	Female	Outpatient	Christian	Business / Self Emp / Emply	College	Single	Yes
288	18--25	Female	Emergency	Christian	Business / Self Emp / Emply	College	Single	Yes
102	18--25	Female	Emergency	Christian	Business / Self Emp / Emply	College	Single	Yes
214	18--25	Male	Emergency	Christian	Business / Self Emp / Emply	College	Single	No
320	18--25	Female	Outpatient	Christian	Business / Self Emp / Emply	College	Single	Yes
194	18--25	Female	Outpatient	Christian	Business / Self Emp / Emply	College	Single	No
49	26--35	Female	Outpatient	Christian	Business / Self Emp / Emply	College	Single	No
176	26--35	Male	Outpatient	Christian	Business / Self Emp / Emply	College	Single	Yes
206	26--35	Female	Outpatient	Christian	Business / Self Emp / Emply	College	Single	No
255	26--35	Female	Outpatient	Christian	Business / Self Emp / Emply	College	Single	Yes
327	26--35	Female	Outpatient	Christian	Business / Self Emp / Emply	College	Single	No
332	26--35	Female	Outpatient	Christian	Business / Self Emp / Emply	College	Single	Yes
48	26--35	Female	Outpatient	Christian	Business / Self Emp / Emply	College	Single	yes
47	36--45	Female	Outpatient	Christian	Business / Self Emp / Emply	College	Single	Yes
136	36--45	Female	Outpatient	Christian	Business / Self Emp / Emply	College	Single	Yes
233	36--45	Female	Outpatient	Christian	Business / Self Emp / Emply	College	Single	No
174	36--45	Female	Emergency	Christian	Business / Self Emp / Emply	College	Single	yes
241	36--45	Female	Outpatient	Christian	Business / Self Emp / Emply	College	Single	Yes
107	36--45	Female	Outpatient	Christian	Business / Self Emp / Emply	College	Single	Yes
342	36--45	Female	Outpatient	Christian	Business / Self Emp / Emply	College	Single	No
205	36--45	Female	Outpatient	Christian	Business / Self Emp / Emply	College	Single	Yes
20	36--45	Female	Outpatient	Christian	Business / Self Emp / Emply	College	Single	Yes
314	36--45	Female	Emergency	Christian	Business / Self Emp / Emply	College	Single	yes
79	>45	Female	Emergency	Christian	Business / Self Emp / Emply	College	Single	Yes
172	>45	Male	Outpatient	Christian	Business / Self Emp / Emply	College	Single	yes
9	>45	Female	Emergency	Christian	Business / Self Emp / Emply	College	Single	Yes
63	>45	Male	Outpatient	Christian	Business / Self Emp / Emply	College	Single	Yes
99	26--35	Female	Emergency	Muslim	Business / Self Emp / Emply	College	Single	No
306	26--35	Male	Outpatient	Muslim	Business / Self Emp / Emply	College	Single	yes
73	26--35	Male	Emergency	Muslim	Business / Self Emp / Emply	College	Single	yes
312	>45	Female	Emergency	Muslim	Business / Self Emp / Emply	College	Single	yes
284	26--35	Male	Emergency	Other	Business / Self Emp / Emply	College	Single	Yes
331	26--35	Male	Outpatient	Other	Business / Self Emp / Emply	College	Single	Yes
184	26--35	Female	Outpatient	Christian	Other	College	Married	No
281	36--45	Female	Outpatient	Christian	Other	College	Married	No
106	36--45	Female	Emergency	Christian	Other	College	Married	Yes
267	36--45	Female	Outpatient	Christian	Other	College	Married	yes
33	>45	Female	Emergency	Christian	Other	College	Married	yes
129	18--25	Female	Outpatient	Muslim	Other	College	Married	yes
276	26--35	Female	Outpatient	Muslim	Other	College	Other	Yes
55	>45	Female	Emergency	Christian	Other	College	Other	No
219	>45	Female	Outpatient	Christian	Other	College	Married	yes
162	26--35	Female	Outpatient	Christian	Other	College	Other	yes
153	26--35	Male	Emergency	Christian	Other	College	Other	No
221	18--25	Male	Outpatient	Christian	Other	College	Single	yes
148	26--35	Female	Outpatient	Christian	Other	College	Single	Yes
179	26--35	Female	Outpatient	Christian	Other	College	Single	Yes
143	26--35	Female	Outpatient	Other	Other	College	Single	No
239	>45	Male	Outpatient	Christian	Other	College	Other	Yes
286	>45	Female	Emergency	Christian	Other	College	Married	Yes
108	>45	Female	Outpatient	Christian	Other	College	Married	Yes
12	>45	Female	Outpatient	Christian	Other	College	Married	No
279	>45	Male	Outpatient	Christian	Other	College	Married	Yes
313	>45	Male	Outpatient	Other	Other	College	Married	yes
43	<18	Male	Emergency	Christian	Student	College	Single	Yes
271	18--25	Male	Outpatient	Christian	Student	College	Single	yes
351	18--25	female	Outpatient	Christian	Student	College	Single	yes
68	18--25	Female	Emergency	Christian	Student	College	Single	No
231	18--25	Male	Outpatient	Christian	Student	College	Single	Yes
264	18--25	Female	Outpatient	Christian	Student	College	Single	yes
1	18--25	Female	Emergency	Christian	Student	College	Single	Yes
248	18--25	Female	Outpatient	Christian	Student	College	Single	Yes
7	18--25	Male	Outpatient	Christian	Student	College	Single	Yes
228	18--25	Male	Outpatient	Christian	Student	College	Single	yes
250	26--35	Male	Outpatient	Christian	Student	College	Single	Yes
211	18--25	Male	Emergency	Muslim	Student	College	Single	yes
305	36--45	Female	Outpatient	Christian	Other	College	Married	yes
11	36--45	Female	Outpatient	Christian	Other	College	Married	Yes
163	36--45	Male	Emergency	Christian	Other	College	Married	yes
140	36--45	Female	Outpatient	Other	Other	College	Married	No
116	>45	Male	Emergency	Other	Other	College	Married	yes
50	18--25	Female	Emergency	Christian	Other	College	Single	Yes
261	26--35	Female	Outpatient	Christian	Other	College	Single	No
201	26--35	Male	Outpatient	Christian	Other	College	Single	Yes
158	36--45	Female	Emergency	Christian	Other	College	Single	No
77	36--45	Male	Outpatient	Christian	Other	College	Married	Yes
118	>45	Female	Outpatient	Christian	Business / Self Emp / Emply	Graduate / Post Grad	Other	yes
111	>45	Female	Outpatient	Christian	Business / Self Emp / Emply	Graduate / Post Grad	Other	Yes
123	>45	Male	Outpatient	Other	Business / Self Emp / Emply	Graduate / Post Grad	Married	yes
309	26--35	Male	Outpatient	Christian	Business / Self Emp / Emply	Graduate / Post Grad	Married	No
120	26--35	Female	Outpatient	Christian	Business / Self Emp / Emply	Graduate / Post Grad	Married	yes
156	26--35	Female	Emergency	Christian	Business / Self Emp / Emply	Graduate / Post Grad	Married	No
181	26--35	Male	Outpatient	Christian	Business / Self Emp / Emply	Graduate / Post Grad	Married	Yes
87	26--35	Female	Outpatient	Christian	Business / Self Emp / Emply	Graduate / Post Grad	Married	No
97	36--45	Male	Outpatient	Christian	Business / Self Emp / Emply	Graduate / Post Grad	Married	No
141	36--45	Female	Outpatient	Christian	Business / Self Emp / Emply	Graduate / Post Grad	Married	Yes
6	36--45	Male	Outpatient	Christian	Business / Self Emp / Emply	Graduate / Post Grad	Married	Yes
125	36--45	Female	Outpatient	Christian	Business / Self Emp / Emply	Graduate / Post Grad	Married	No
322	36--45	Male	Outpatient	Christian	Business / Self Emp / Emply	Graduate / Post Grad	Married	No
23	36--45	Female	Emergency	Christian	Business / Self Emp / Emply	Graduate / Post Grad	Married	No
168	36--45	Female	Outpatient	Christian	Business / Self Emp / Emply	Graduate / Post Grad	Married	No
244	36--45	Female	Outpatient	Christian	Business / Self Emp / Emply	Graduate / Post Grad	Married	Yes
74	36--45	Male	Emergency	Christian	Business / Self Emp / Emply	Graduate / Post Grad	Married	No
109	36--45	Female	Outpatient	Christian	Business / Self Emp / Emply	Graduate / Post Grad	Married	Yes
333	36--45	Male	Emergency	Christian	Business / Self Emp / Emply	Graduate / Post Grad	Married	No
124	36--45	Male	Outpatient	Christian	Business / Self Emp / Emply	Graduate / Post Grad	Married	yes
51	>45	Male	Outpatient	Christian	Business / Self Emp / Emply	Graduate / Post Grad	Married	No
278	>45	Male	Emergency	Christian	Business / Self Emp / Emply	Graduate / Post Grad	Married	No
171	>45	Male	Outpatient	Christian	Business / Self Emp / Emply	Graduate / Post Grad	Married	yes
146	>45	Male	Outpatient	Christian	Business / Self Emp / Emply	Graduate / Post Grad	Married	No
263	>45	Male	Emergency	Other	Business / Self Emp / Emply	Graduate / Post Grad	Married	yes
139	26--35	Male	Outpatient	Muslim	Business / Self Emp / Emply	Graduate / Post Grad	Married	No
307	36--45	Male	Emergency	Muslim	Business / Self Emp / Emply	Graduate / Post Grad	Married	No
265	>45	Male	Emergency	Muslim	Business / Self Emp / Emply	Graduate / Post Grad	Married	yes
170	26--35	Male	Outpatient	Muslim	Business / Self Emp / Emply	Graduate / Post Grad	Other	yes
192	26--35	Male	Outpatient	Christian	Business / Self Emp / Emply	Graduate / Post Grad	Other	Yes
65	>45	Male	Outpatient	Christian	Business / Self Emp / Emply	Graduate / Post Grad	Other	No
28	26--35	Female	Outpatient	Christian	Business / Self Emp / Emply	Graduate / Post Grad	Other	No
56	26--35	Male	Outpatient	Christian	Business / Self Emp / Emply	Graduate / Post Grad	Other	Yes
325	>45	Male	Outpatient	Other	Business / Self Emp / Emply	Graduate / Post Grad	Other	Yes
196	36--45	Female	Emergency	Other	Business / Self Emp / Emply	Graduate / Post Grad	Single	Yes
242	18--25	Male	Outpatient	Christian	Business / Self Emp / Emply	Graduate / Post Grad	Single	Yes
191	18--25	Male	Outpatient	Christian	Business / Self Emp / Emply	Graduate / Post Grad	Single	Yes
224	18--25	Female	Outpatient	Christian	Business / Self Emp / Emply	Graduate / Post Grad	Single	yes
2	26--35	Female	Emergency	Christian	Business / Self Emp / Emply	Graduate / Post Grad	Single	Yes
84	26--35	Male	Emergency	Christian	Business / Self Emp / Emply	Graduate / Post Grad	Single	Yes
85	26--35	Male	Outpatient	Christian	Business / Self Emp / Emply	Graduate / Post Grad	Single	No
295	26--35	Male	Outpatient	Christian	Business / Self Emp / Emply	Graduate / Post Grad	Single	Yes
3	26--35	Male	Outpatient	Christian	Business / Self Emp / Emply	Graduate / Post Grad	Single	No
182	26--35	Male	Outpatient	Christian	Business / Self Emp / Emply	Graduate / Post Grad	Single	Yes
160	26--35	Male	Emergency	Christian	Business / Self Emp / Emply	Graduate / Post Grad	Single	No
321	36--45	Female	Outpatient	Christian	Business / Self Emp / Emply	Graduate / Post Grad	Single	Yes
334	36--45	Female	Outpatient	Christian	Business / Self Emp / Emply	Graduate / Post Grad	Single	Yes
17	36--45	Male	Outpatient	Christian	Business / Self Emp / Emply	Graduate / Post Grad	Single	No
100	36--45	Female	Outpatient	Christian	Business / Self Emp / Emply	Graduate / Post Grad	Single	No
86	36--45	Male	Outpatient	Other	Business / Self Emp / Emply	Graduate / Post Grad	Single	No
113	26--35	Female	Emergency	Other	Business / Self Emp / Emply	Graduate / Post Grad	Single	No
326	26--35	Male	Outpatient	Muslim	Business / Self Emp / Emply	Graduate / Post Grad	Single	No
193	26--35	Female	Outpatient	Muslim	Business / Self Emp / Emply	Graduate / Post Grad	Single	Yes
134	26--35	Male	Outpatient	Other	Business / Self Emp / Emply	Graduate / Post Grad	Single	No
88	26--35	Male	Outpatient	Other	Business / Self Emp / Emply	Graduate / Post Grad	Single	Yes
294	>45	Female	Outpatient	Christian	Other	Graduate / Post Grad	Married	Yes
29	18--25	Female	Outpatient	Christian	Student	Graduate / Post Grad	Single	No
117	18--25	Female	Emergency	Christian	Student	Graduate / Post Grad	Single	yes
165	18--25	Female	Outpatient	Christian	Student	Graduate / Post Grad	Single	yes
299	18--25	Male	Outpatient	Christian	Student	Graduate / Post Grad	Single	No
159	18--25	Female	Outpatient	Christian	Student	Graduate / Post Grad	Single	yes
198	18--25	Female	Outpatient	Christian	Student	Graduate / Post Grad	Single	Yes
272	18--25	Male	Outpatient	Christian	Student	Graduate / Post Grad	Single	No
296	18--25	Female	Outpatient	Christian	Student	Graduate / Post Grad	Single	Yes
91	18--25	Male	Emergency	Christian	Student	Graduate / Post Grad	Single	No
178	18--25	Female	Outpatient	Christian	Student	Graduate / Post Grad	Single	Yes
235	18--25	Female	Outpatient	Christian	Student	Graduate / Post Grad	Single	Yes
4	18--25	Male	Emergency	Christian	Student	Graduate / Post Grad	Single	Yes
128	18--25	Male	Outpatient	Christian	Student	Graduate / Post Grad	Single	yes
195	18--25	Female	Outpatient	Christian	Student	Graduate / Post Grad	Single	Yes
101	18--25	Female	Outpatient	Christian	Student	Graduate / Post Grad	Single	Yes
190	18--25	Female	Outpatient	Christian	Student	Graduate / Post Grad	Single	Yes
249	18--25	Female	Outpatient	Christian	Student	Graduate / Post Grad	Single	Yes
293	18--25	Male	Outpatient	Christian	Student	Graduate / Post Grad	Single	Yes
303	18--25	Male	Outpatient	Christian	Student	Graduate / Post Grad	Single	No
222	26--35	Female	Outpatient	Christian	Student	Graduate / Post Grad	Single	yes
316	18--25	Male	Emergency	Christian	Student	Graduate / Post Grad	Other	Yes
173	18--25	Female	Emergency	Christian	Other	Graduate / Post Grad	Single	yes
142	26--35	Female	Outpatient	Christian	Other	Graduate / Post Grad	Single	Yes
328	26--35	Male	Outpatient	Christian	Other	Graduate / Post Grad	Single	Yes
121	26--35	Female	Outpatient	Other	Other	Graduate / Post Grad	Single	yes
44	26--35	Male	Emergency	Muslim	Other	Graduate / Post Grad	Single	Yes
338	26--35	Male	Outpatient	Christian	Other		Single	No
344	36--45	Male	Outpatient	Muslim	Other		Other	No
345	18--25	Female	Outpatient	Christian	Other		Single	No
275	>45	Male	Emergency	Other	Other		Single	Yes
114	36--45	Male	Outpatient	Christian	Business / Self Emp / Emply	Graduate / Post Grad	Married	Yes
161	>45	Female	Outpatient	Christian	Business / Self Emp / Emply	Graduate / Post Grad	Married	No
34	26--35	Female	Emergency	Christian	Business / Self Emp / Emply	Graduate / Post Grad	Single	Yes
72	36--45	Male	Outpatient	Christian	Business / Self Emp / Emply	Graduate / Post Grad	Single	No
98	36--45	Male	Emergency	Christian	Business / Self Emp / Emply	Primary	Married	Yes
8	>45	Male	Outpatient	Muslim	Other	Primary	Married	Yes
246	>45	Female	Outpatient	Christian	Other	Primary	Other	No
183	>45	Female	Outpatient	Christian	Other	Primary	Other	Yes
291	<18	Male	Outpatient	Christian	Student	Primary	Single	No
52	>45	Female	Emergency	Other	Other	Primary	Other	Yes
175	36--45	Female	Emergency	Christian	Business / Self Emp / Emply	Secondary	Married	No
46	>45	Male	Emergency	Christian	Business / Self Emp / Emply	Secondary	Married	No
18	>45	Female	Outpatient	Other	Business / Self Emp / Emply	Secondary	Single	No
21	26--35	Female	Outpatient	Christian	Business / Self Emp / Emply	Secondary	Married	Yes
93	36--45	Male	Emergency	Christian	Business / Self Emp / Emply	Secondary	Married	Yes
19	26--35	Female	Outpatient	Muslim	Business / Self Emp / Emply	Secondary	Married	Yes
155	>45	Male	Outpatient	Christian	Business / Self Emp / Emply	Secondary	Other	yes
218	>45	Female	Outpatient	Christian	Business / Self Emp / Emply	Secondary	Single	yes
64	26--35	Female	Outpatient	Christian	Other	Secondary	Married	No
220	26--35	Female	Outpatient	Christian	Other	Secondary	Married	yes
70	36--45	Female	Emergency	Christian	Other	Secondary	Married	No
152	>45	Female	Emergency	Christian	Other	Secondary	Married	Yes
349	36--45	female	Outpatient	Muslim	Other	Secondary	Married	yes
167	36--45	Female	Emergency	Muslim	Other	Secondary	Married	yes
347	>45	Female	Outpatient	Muslim	Other	Secondary	Married	yes
225	>45	Female	Outpatient	Muslim	Other	Secondary	Other	No
319	>45	Female	Outpatient	Christian	Other	Secondary	Married	Yes
245	>45	Male	Outpatient	Christian	Other	Secondary	Married	Yes
78	>45	Male	Emergency	Christian	Other	Secondary	Married	Yes
112	>45	Male	Emergency	Christian	Other	Secondary	Married	Yes
251	>45	Male	Outpatient	Other	Other	Secondary	Married	No
169	>45	Male	Outpatient	Muslim	Other	Secondary	Married	yes
200	>45	Male	Outpatient	Muslim	Other	Secondary	Married	Yes
300	>45	Male	Emergency	Other	Other	Secondary	Single	yes
329	>45	Male	Outpatient	Muslim	Other	Secondary	Single	Yes
302	<18	Female	Emergency	Other	Student	Secondary	Single	yes
323	<18	Female	Outpatient	Christian	Student	Secondary	Single	Yes
127	<18	Male	Outpatient	Christian	Student	Secondary	Single	No
199	<18	Female	Outpatient	Christian	Student	Secondary	Single	Yes
66	<18	Female	Outpatient	Christian	Student	Secondary	Single	No
103	<18	Female	Outpatient	Christian	Student	Secondary	Single	Yes
207	<18	Female	Outpatient	Christian	Student	Secondary	Single	Yes
243	<18	Female	Outpatient	Christian	Student	Secondary	Single	Yes
13	18--25	Female	Outpatient	Christian	Student	Secondary	Single	No
149	18--25	Male	Emergency	Christian	Student	Secondary	Single	Yes
105	18--25	Female	Outpatient	Christian	Student	Secondary	Single	No
258	18--25	Female	Emergency	Christian	Student	Secondary	Single	yes
259	18--25	Female	Outpatient	Christian	Student	Secondary	Single	No
292	18--25	Male	Outpatient	Christian	Student	Secondary	Single	Yes
81	<18	Female	Outpatient	Muslim	Student	Secondary	Single	No
280	18--25	Male	Emergency	Muslim	Student	Secondary	Single	No
95	<18	Female	Emergency	Other	Student	Secondary	Single	Yes
119	<18	Male	Outpatient	Other	Student	Secondary	Single	yes
343	18--25	Female	Outpatient	Christian	Other	Secondary	Married	Yes
22	26--35	Female	Emergency	Christian	Other	Secondary	Married	No
304	18--25	Male	Emergency	Christian	Other	Secondary	Single	No
260	36--45	Female	Emergency	Other	Other	Secondary	Single	yes
287	26--35	Male	Emergency	Muslim	Other	Secondary	Single	Yes

## Sheet: Sheet2
Gender	Location	R Practice	Marital	Occupation	Education	Past
Male	ER	Minimal	Single	Housewife/homemaker	Illiterate	Yes	None	Transfer to Psych facility	Advised-attended
Female	OPD	Moderate	Married	Student	Primary	No	Once	Refer to Psychiatry clinic	Advised not attended
		High	Divorced	Business/self employed	Secondary	Not Known	Multiple	Admission	Not advised
			Widowed	Employed	College		Not Known	Family counseling	Not seen
			Separated	Unemployed	Graduate			Leave against medical advice	Follow up outside
				Retired	Post Grad			Not specified
				Not known	Not known			Treatment Prescribed
